# Supplementary material for: Expression of Concern: Sialidase NEU3 Dynamically Associates to Different Membrane Domains Specifically Modifying Their Ganglioside Pattern and Triggering Akt Phosphorylation
Source: PLoS One. 2025 Jan 15;20(1):e0317802. doi: 10.1371/journal.pone.0317802 (PMC11734951; doi:10.1371/journal.pone.0317802)
Supplement: S2 File — (XLSX) [file pone.0317802.s002.xlsx]

## Sheet: Fig 1A
Immagine 1
	N3-HA-GFP	alpha tubulin	N3-HA-GFP/alpha tubulin
sample	OD	OD
MmNEU3-HA-GFP + dox	0	26503798	0
MmNEU3-HA-GFP	32101652	19162622	1.67522
mock + dox	0	8947200	0
mock	0	17445919	0
