# Supplementary material for: Expression of Concern: Sialidase NEU3 Dynamically Associates to Different Membrane Domains Specifically Modifying Their Ganglioside Pattern and Triggering Akt Phosphorylation
Source: PLoS One. 2025 Jan 15;20(1):e0317802. doi: 10.1371/journal.pone.0317802 (PMC11734951; doi:10.1371/journal.pone.0317802)
Supplement: S9 File — (XLSX) [file pone.0317802.s009.xlsx]

## Sheet: Fig 1C
Suppl Fig 1C_1
	N3-HA-GFP	alpha tubulin	N3-HA-GFP/alpha tubulin	%			Suppl Fig 1C_1	Suppl Fig 1C_2	Average
sample	OD	OD				sample	%	%
0h	26838597	20862773	1.28643	100		0h	100	100	100
2h	23547635	15516392	1.5176	117.969		2h	117.969	76.7705	97.3698
8h	17664798	18990383	0.930197	72.3081		8h	72.3081	63.535	67.9216
16h	14556016	19723200	0.738015	57.369		16h	57.369	16.7064	37.0377
24h	1042548	15572723	0.0669471	5.20408		24h	5.20408	0	2.60204
48h	0	20552371	0	0		48h	0	0	0
Suppl Fig 1C_2
	N3-HA-GFP	alpha tubulin	N3-HA-GFP/alpha tubulin	%
sample	OD	OD
0h	53274614	22233610	2.39613	100
2h	34945492	18997075	1.83952	76.7705
8h	18428652	12105146	1.52238	63.535
16h	6219480	15536803	0.400306	16.7064
24h	0	20360903	0	0
48h	0	13320016	0	0
