# Supplementary material for: Expression of Concern: Sialidase NEU3 Dynamically Associates to Different Membrane Domains Specifically Modifying Their Ganglioside Pattern and Triggering Akt Phosphorylation
Source: PLoS One. 2025 Jan 15;20(1):e0317802. doi: 10.1371/journal.pone.0317802 (PMC11734951; doi:10.1371/journal.pone.0317802)
Supplement: S12 File — (XLSX) [file pone.0317802.s012.xlsx]

## Sheet: Foglio1
Figure 5B
ON	NEU3-HA-GFP			% NEU3-HA-GFP	% NEU3-HA-GFP
sample	OD	OD DRM (fractions 2+3)	OD non-DRM (fractions 6+7+8)	DRM	non-DRM
fraction 1	0
fraction 2	47290571	100755636	113264174	47.0777	52.9223
fraction 3	53465065
fraction 4	0
fraction 5	20223990
fraction 6	24742279
fraction 7	50680843
fraction 8	37841052
	% NEU3-HA-GFP	% NEU3-HA-GFP
	DRM	non-DRM
lane ON	47.0777	52.9223
